# Supplementary material for: Evaluating the Efficacy of Plant Extracts in Managing the Bruchid Beetle, Callosobruchus maculatus (Coleoptera: Bruchidae)
Source: Insects. 2024 Sep 12;15(9):691. doi: 10.3390/insects15090691 (PMC11432110; doi:10.3390/insects15090691)
Supplement: Supplementary file 1 [file insects-15-00691-s001.zip]

Archive with 1 entries (1 files):
- insects-3143343-supplementary.pdf
